# Supplementary material for: Trends in maternal mental health during the COVID-19 pandemic–evidence from Zambia
Source: PLoS One. 2023 Feb 3;18(2):e0281091. doi: 10.1371/journal.pone.0281091 (PMC9897519; doi:10.1371/journal.pone.0281091)
Supplement: S1 File — (ZIP) [file pone.0281091.s001.zip]

Archive with 2 entries (2 files):
- Analysis May 2022.do
- wf_mh.dta
