# Supplementary material for: Trends in maternal mental health during the COVID-19 pandemic–evidence from Zambia
Source: PLoS One. 2023 Feb 3;18(2):e0281091. doi: 10.1371/journal.pone.0281091 (PMC9897519; doi:10.1371/journal.pone.0281091)
Supplement: S1 File — (ZIP) [file pone.0281091.s001.zip › Analysis May 2022.do]

/* 

This file appends baseline and endline data and creates a first set of tables

Version
23 May 2022 - updated tables 

*/

* Working directory

cap cd "J:\HEHS\HE\Zambia Mental Health Project\Descriptive paper\Stata"

* Open baseline

use wf_mh.dta, clear

** Post indicator

gen post =surveyround==1

** controls

//split age into groups

gen age_u20 = age < 20
gen age_20_29 = age >=20 & age < 30
gen age_30_39 = age >=30 & age < 40
gen age_40plus = age >=40

tab aq, gen(aqdum)

gen lessthan3kids = children_u18 < 3
gen morethan2kids = children_u18 >=3


** Full list of covariates (including reference categories)

global covariates_all age_u20  age_20_29 age_30_39 age_40plus  caregiver_noeduc caregiver_primless caregiver_sec caregiver_eddk married lessthan3kids morethan2kids  aqdum* eastern southern


** Binary indicator and change over time

gen SRQ_high = srq_score > 7  // setting > 7 here as threshold
replace SRQ_high = . if srq_score ==.
label var SRQ_high "SRQ-20 score > 7"

*********************************************************
** Table 1: comparison of baseline and endline sample
***********************************************************

des $covariates_all
tabstat $covariates_all SRQ_high if post==0, stats(sum mean) col(stats)
sum srq_score if post==0


gen vartested =""
gen N1 = .
gen mean1 = .
gen N2 = .
gen mean2 = .

local i = 1
foreach x of varlist $covariates_all {
	replace vartest = "`x'" in `i'
	sum SRQ_high if post==0 & `x'==1
	replace N1 = r(N) in `i'
	replace mean1 = r(mean) in `i'
	sum SRQ_high if post==1 & `x'==1
	replace N2 = r(N) in `i'
	replace mean2= r(mean) in `i'
local i = `i'+1
	
}
 
  list vartested N1 mean1 N2 mean2 if vartested!="", sep(0)
  
** Overall 

bysort post: tab SRQ_high


  
*********************************************************
** Table 2: adjusted models  
***********************************************************
  
 global controls1  age_20_29 age_30_39 age_40plus  caregiver_primless caregiver_sec caregiver_eddk married 
 global controls2  age_20_29 age_30_39 age_40plus  caregiver_primless caregiver_sec caregiver_eddk married morethan2kids  aqdum2-aqdum5 southern

logistic SRQ_high post, r 
outreg2 using table3.xls, eform replace stats(coef ci)

logistic SRQ_high post $controls1, r 
outreg2 using table3.xls, eform append stats(coef ci)

logistic SRQ_high post $controls2, r 
outreg2 using table3.xls, eform append  stats(coef ci)

 ddd
   
*********************************************************
** Table 3: stratified adjusted models  
***********************************************************
 
logistic SRQ_high post $controls2 if age < 30, r 
outreg2 using table4.xls, eform replace  stats(coef ci)

logistic SRQ_high post $controls2 if age >= 30, r 
outreg2 using table4.xls, eform append  stats(coef ci)

logistic SRQ_high post $controls2 if caregiver_noeduc==1, r 
outreg2 using table4.xls, eform append  stats(coef ci)

logistic SRQ_high post $controls2 if caregiver_noeduc==0, r 
outreg2 using table4.xls, eform append  stats(coef ci)

logistic SRQ_high post $controls2 if lessthan3kids==1, r 
outreg2 using table4.xls, eform append  stats(coef ci)

logistic SRQ_high post $controls2 if lessthan3kids==0, r 
outreg2 using table4.xls, eform append  stats(coef ci)


logistic SRQ_high post $controls2 if southern==1, r 
outreg2 using table4.xls, eform append  stats(coef ci)

logistic SRQ_high post $controls2 if southern==0, r 
outreg2 using table4.xls, eform append  stats(coef ci)


  
  
  
  
